# Supplementary material for: Aggregation favors singlet formation in TES-ADT triplet annihilator for photon upconversion
Source: Chem Sci. 2026 Jan 28;17(12):6230–7. doi: 10.1039/d5sc07013a (PMC12871387; doi:10.1039/d5sc07013a)
Supplement: SC-017-D5SC07013A-s002 [file SC-017-D5SC07013A-s002.cif]

# Supplementary Information (SI) for Chemical Science.
# This journal is © The Royal Society of Chemistry 2026

####################################################################### 
# 
# This file contains crystal structure data downloaded from the 
# Cambridge Structural Database (CSD) hosted by the Cambridge 
# Crystallographic Data Centre (CCDC).
# 
# Full information about CCDC data access policies and citation 
# guidelines are available at http://www.ccdc.cam.ac.uk/access/V1 
# 
# Audit and citation data items may have been added by the CCDC. 
# Please retain this information to preserve the provenance of 
# this file and to allow appropriate attribution of the data. 
# 
#######################################################################

data_tesadt_tol_rt_auto
_database_code_depnum_ccdc_archive 'CCDC 2471956'
loop_
_audit_author_name
_audit_author_address
'Gediminas Kreiza'
;Vilnius University
Lithuania
;
_audit_update_record             
;
2025-07-11 deposited with the CCDC.	2026-01-27 downloaded from the CCDC.
;
_audit_creation_date             2025-07-11
_audit_creation_method           
;
Olex2 1.5-ac6-020
(compiled 2024.02.14 svn.r2f8d729c for Rigaku Oxford Diffraction, GUI svn.r6966)
;
_shelx_SHELXL_version_number     2018/3
_chemical_name_common            ?
_chemical_name_systematic        ?
_chemical_formula_moiety         'C34 H38 S2 Si2'
_chemical_formula_sum            'C34 H38 S2 Si2'
_chemical_formula_weight         566.94
_chemical_melting_point          ?
_chemical_oxdiff_formula         'C H Si S'
loop_
_atom_type_symbol
_atom_type_description
_atom_type_scat_dispersion_real
_atom_type_scat_dispersion_imag
_atom_type_scat_source
C C 0.0181 0.0091 'International Tables Vol C Tables 4.2.6.8 and 6.1.1.4'
H H 0.0000 0.0000 'International Tables Vol C Tables 4.2.6.8 and 6.1.1.4'
S S 0.3331 0.5567 'International Tables Vol C Tables 4.2.6.8 and 6.1.1.4'
Si Si 0.2541 0.3302 'International Tables Vol C Tables 4.2.6.8 and 6.1.1.4'

_shelx_space_group_comment       
;
The symmetry employed for this shelxl refinement is uniquely defined
by the following loop, which should always be used as a source of
symmetry information in preference to the above space-group names.
They are only intended as comments.
;
_space_group_crystal_system      triclinic
_space_group_IT_number           2
_space_group_name_H-M_alt        'P -1'
_space_group_name_Hall           '-P 1'
loop_
_space_group_symop_operation_xyz
'x, y, z'
'-x, -y, -z'

_cell_length_a                   6.9092(2)
_cell_length_b                   7.4194(2)
_cell_length_c                   16.6957(5)
_cell_angle_alpha                96.226(2)
_cell_angle_beta                 91.986(2)
_cell_angle_gamma                106.077(2)
_cell_volume                     815.66(4)
_cell_formula_units_Z            1
_cell_measurement_reflns_used    4679
_cell_measurement_temperature    300.1(7)
_cell_measurement_theta_max      76.2890
_cell_measurement_theta_min      2.6540
_shelx_estimated_absorpt_T_max   0.909
_shelx_estimated_absorpt_T_min   0.448
_exptl_absorpt_coefficient_mu    2.325
_exptl_absorpt_correction_T_max  1.000
_exptl_absorpt_correction_T_min  0.510
_exptl_absorpt_correction_type   gaussian
_exptl_absorpt_process_details   
;
CrysAlisPro 1.171.43.118a (Rigaku Oxford Diffraction, 2024)
Numerical absorption correction based on gaussian integration over
a multifaceted crystal model
Empirical absorption correction using spherical harmonics,
implemented in SCALE3 ABSPACK scaling algorithm.
;
_exptl_absorpt_special_details   ?
_exptl_crystal_colour            red
_exptl_crystal_colour_modifier   ?
_exptl_crystal_colour_primary    red
_exptl_crystal_density_diffrn    1.154
_exptl_crystal_density_meas      ?
_exptl_crystal_density_method    ?
_exptl_crystal_description       plate
_exptl_crystal_F_000             302
loop_
_exptl_crystal_face_index_h
_exptl_crystal_face_index_k
_exptl_crystal_face_index_l
_exptl_crystal_face_perp_dist
2 1 2 0.0856
-2 1 -1 0.1133
1 -2 0 0.1145
1 0 -10 0.0145
-4 0 -3 0.1086
-1 0 10 0.0253

_exptl_crystal_preparation       ?
_exptl_crystal_size_max          0.412
_exptl_crystal_size_mid          0.232
_exptl_crystal_size_min          0.042
loop_
_exptl_oxdiff_crystal_face_indexfrac_h
_exptl_oxdiff_crystal_face_indexfrac_k
_exptl_oxdiff_crystal_face_indexfrac_l
_exptl_oxdiff_crystal_face_x
_exptl_oxdiff_crystal_face_y
_exptl_oxdiff_crystal_face_z
1.9979 0.9998 1.9993 0.1969 0.1952 -0.5476
-1.9978 0.9995 -0.9986 -0.3428 -0.2871 0.1252
0.9988 -1.9993 -0.0015 0.2692 0.2309 0.2462
1.2166 -0.2242 -10.4823 0.7100 -0.6738 0.2048
-4.0489 -0.0523 -2.8849 -0.5515 -0.4731 0.6871
-1.1892 0.2604 10.4882 -0.7074 0.6730 -0.2160

_exptl_transmission_factor_max   ?
_exptl_transmission_factor_min   ?
_diffrn_reflns_av_R_equivalents  0.0247
_diffrn_reflns_av_unetI/netI     0.0308
_diffrn_reflns_Laue_measured_fraction_full 0.998
_diffrn_reflns_Laue_measured_fraction_max 0.954
_diffrn_reflns_limit_h_max       8
_diffrn_reflns_limit_h_min       -8
_diffrn_reflns_limit_k_max       9
_diffrn_reflns_limit_k_min       -9
_diffrn_reflns_limit_l_max       21
_diffrn_reflns_limit_l_min       -20
_diffrn_reflns_number            7857
_diffrn_reflns_point_group_measured_fraction_full 0.998
_diffrn_reflns_point_group_measured_fraction_max 0.954
_diffrn_reflns_theta_full        67.684
_diffrn_reflns_theta_max         77.119
_diffrn_reflns_theta_min         2.668
_diffrn_ambient_environment      air
_diffrn_ambient_temperature      300.1(7)
_diffrn_detector                 'Hybrid Pixel Array Detector'
_diffrn_detector_area_resol_mean 10.0000
_diffrn_detector_type            HyPix
_diffrn_measured_fraction_theta_full 0.998
_diffrn_measured_fraction_theta_max 0.954
_diffrn_measurement_details      
;
List of Runs (angles in degrees, time in seconds):

  # Type    Start    End  Width  t~exp~   \w     \q     \k     \f   Frames
#--------------------------------------------------------------------------
  1  \w    -14.00  11.00   0.50    4.23    --  -48.83  19.00 150.00   50
  2  \w   -105.00 -76.00   0.50    4.23    --  -48.83-125.00-150.00   58
  3  \w   -104.00 -73.00   0.50    4.23    --  -48.83-125.00 -30.00   62
  4  \w    -22.00   5.00   0.50    4.23    --   48.83 -19.00 -90.00   54
  5  \w    -22.00  14.00   0.50    4.23    --   48.83 -19.00   0.00   72
  6  \w    -21.00  18.00   0.50    4.23    --   48.83 -57.00-180.00   78
  7  \w    -19.00  16.00   0.50    4.23    --   48.83 -19.00 -60.00   70
  8  \w     20.00  63.00   0.50    4.23    --   48.83 -57.00-180.00   86
  9  \w    -21.00  14.00   0.50    4.23    --   48.83 -37.00  60.00   70
 10  \w    -11.00  16.00   0.50    4.23    --   48.83 -19.00  90.00   54
 11  \w     48.00  93.00   0.50    4.23    --   48.83-125.00 -30.00   90
 12  \w    -67.00 -42.00   0.50   16.92    -- -105.10  57.00 -90.00   50
 13  \w    -62.00 -37.00   0.50   16.92    -- -105.10  57.00-150.00   50
 14  \w   -132.00 -91.00   0.50   16.92    -- -105.10 -57.00-150.00   82
 15  \w    -71.00 -36.00   0.50   16.92    -- -105.10 125.00   0.00   70
 16  \w    -67.00 -37.00   0.50   16.92    -- -105.10  57.00  30.00   60
 17  \w   -129.00 -99.00   0.50   16.92    -- -105.10 -37.00-120.00   60
 18  \w   -124.00 -94.00   0.50   16.92    -- -105.10  77.00 -30.00   60
 19  \w   -177.00-135.00   0.50   16.92    -- -105.10 -37.00-120.00   84
 20  \w    -67.00 -42.00   0.50   16.92    -- -105.10  57.00 120.00   50
 21  \w   -142.00 -98.00   0.50   16.92    -- -105.10 -19.00 -90.00   88
 22  \w   -176.00-146.00   0.50   16.92    -- -105.10 -57.00-150.00   60
 23  \w    -65.00 -36.00   0.50   16.92    -- -105.10 125.00  60.00   58
 24  \w    -62.00 -36.00   0.50   16.92    -- -105.10  77.00 -30.00   52
 25  \w   -111.00 -75.00   0.50   16.92    -- -105.10 125.00  60.00   72
 26  \w    127.00 175.00   0.50   16.92    --  105.10  37.00 150.00   96
 27  \w     97.00 122.00   0.50   16.92    --  105.10  37.00 150.00   50
 28  \w     91.00 168.00   0.50   16.92    --  105.10  57.00  60.00  154
 29  \w     34.00  64.00   0.50   16.92    --  105.10 -57.00   0.00   60
 30  \w     72.00 106.00   0.50   16.92    --  105.10 -99.00-120.00   68
 31  \w     73.00 104.00   0.50   16.92    --  105.10 -99.00-180.00   62
 32  \w     40.00  67.00   0.50   16.92    --  105.10 -99.00-180.00   54
 33  \w     39.00 105.00   0.50   16.92    --  105.10 -99.00 -60.00  132
 34  \w    117.00 178.00   0.50   16.92    --  105.10  37.00 120.00  122
 35  \w     71.00 106.00   0.50   16.92    --  105.10 -99.00   0.00   70
 36  \w     39.00 110.00   0.50   16.92    --  105.10-125.00-180.00  142
;
_diffrn_measurement_device       'four-circle diffractometer'
_diffrn_measurement_device_type  
'XtaLAB Synergy, Single source at home/near, HyPix'
_diffrn_measurement_method       '\w scans'
_diffrn_orient_matrix_type       
'CrysAlisPro convention (1999,Acta A55,543-557)'
_diffrn_orient_matrix_UB_11      0.1702679000
_diffrn_orient_matrix_UB_12      -0.0495331000
_diffrn_orient_matrix_UB_13      -0.0469122000
_diffrn_orient_matrix_UB_21      0.0654457000
_diffrn_orient_matrix_UB_22      -0.0828408000
_diffrn_orient_matrix_UB_23      0.0736444000
_diffrn_orient_matrix_UB_31      -0.1442920000
_diffrn_orient_matrix_UB_32      -0.1951820000
_diffrn_orient_matrix_UB_33      -0.0321098000
_diffrn_radiation_monochromator  mirror
_diffrn_radiation_probe          x-ray
_diffrn_radiation_type           'Cu K\a'
_diffrn_radiation_wavelength     1.54184
_diffrn_source                   'micro-focus sealed X-ray tube'
_diffrn_source_type              'PhotonJet (Cu) X-ray Source'
_reflns_Friedel_coverage         0.000
_reflns_Friedel_fraction_full    .
_reflns_Friedel_fraction_max     .
_reflns_number_gt                2862
_reflns_number_total             3287
_reflns_special_details          
;
 Reflections were merged by SHELXL according to the crystal
 class for the calculation of statistics and refinement.
 
 _reflns_Friedel_fraction is defined as the number of unique
 Friedel pairs measured divided by the number that would be
 possible theoretically, ignoring centric projections and
 systematic absences.
;
_reflns_threshold_expression     'I > 2\s(I)'
_computing_cell_refinement       'CrysAlisPro 1.171.43.118a (Rigaku OD, 2024)'
_computing_data_collection       
'CrysAlisPro system (CCD 43.118a 64-bit (release 27-03-2024))'
_computing_data_reduction        'CrysAlisPro 1.171.43.118a (Rigaku OD, 2024)'
_computing_molecular_graphics    'Olex2 1.5-ac6-020 (Dolomanov et al., 2009)'
_computing_publication_material  'Olex2 1.5-ac6-020 (Dolomanov et al., 2009)'
_computing_structure_refinement  'SHELXL 2018/3 (Sheldrick, 2015)'
_computing_structure_solution    'SHELXT  (Sheldrick, 2015)'
_refine_diff_density_max         1.762
_refine_diff_density_min         -0.768
_refine_diff_density_rms         0.110
_refine_ls_extinction_coef       .
_refine_ls_extinction_method     none
_refine_ls_goodness_of_fit_ref   1.865
_refine_ls_hydrogen_treatment    constr
_refine_ls_matrix_type           full
_refine_ls_number_parameters     175
_refine_ls_number_reflns         3287
_refine_ls_number_restraints     3
_refine_ls_R_factor_all          0.1193
_refine_ls_R_factor_gt           0.1122
_refine_ls_restrained_S_all      1.864
_refine_ls_shift/su_max          0.000
_refine_ls_shift/su_mean         0.000
_refine_ls_structure_factor_coef Fsqd
_refine_ls_weighting_details     
'w=1/[\s^2^(Fo^2^)+(0.2000P)^2^] where P=(Fo^2^+2Fc^2^)/3'
_refine_ls_weighting_scheme      calc
_refine_ls_wR_factor_gt          0.3878
_refine_ls_wR_factor_ref         0.3991
_refine_special_details          ?
_olex2_refinement_description    
;
1. Fixed Uiso
 At 1.2 times of:
  All C(H) groups, All C(H,H) groups
 At 1.5 times of:
  All C(H,H,H) groups
2. Uiso/Uaniso restraints and constraints
C7: within 2A with sigma of 0.04 and sigma for terminal atoms of 0.08 within 2A
3. Rigid body (RIGU) restrains
 C7
 with sigma for 1-2 distances of 0.004 and sigma for 1-3 distances of 0.004
 C7, C1
 with sigma for 1-2 distances of 0.004 and sigma for 1-3 distances of 0.004
4.a Secondary CH2 refined with riding coordinates:
 C18(H18A,H18B), C14(H14A,H14B), C16(H16A,H16B)
4.b Aromatic/amide H refined with riding coordinates:
 C6(H6), C2(H2), C8(H8), C9(H9)
4.c Idealised Me refined as rotating group:
 C19(H19A,H19B,H19C), C17(H17A,H17B,H17C), C15(H15A,H15B,H15C)
;
_atom_sites_solution_hydrogens   geom
_atom_sites_solution_primary     dual
_atom_sites_solution_secondary   ?
loop_
_atom_site_label
_atom_site_type_symbol
_atom_site_fract_x
_atom_site_fract_y
_atom_site_fract_z
_atom_site_U_iso_or_equiv
_atom_site_adp_type
_atom_site_occupancy
_atom_site_site_symmetry_order
_atom_site_calc_flag
_atom_site_refinement_flags_posn
_atom_site_refinement_flags_adp
_atom_site_refinement_flags_occupancy
_atom_site_disorder_assembly
_atom_site_disorder_group
Si13 Si 0.68984(19) 0.57256(19) 0.82084(6) 0.0766(6) Uani 1 1 d . . . . .
C3 C 1.1271(4) 0.6219(4) 0.56426(19) 0.0493(8) Uani 1 1 d . . . . .
C5 C 0.7947(4) 0.4097(4) 0.51308(19) 0.0483(7) Uani 1 1 d . . . . .
C4 C 0.9261(5) 0.5294(4) 0.57722(19) 0.0506(8) Uani 1 1 d . . . . .
C6 C 0.5903(5) 0.3208(5) 0.5251(2) 0.0574(8) Uani 1 1 d . . . . .
H6 H 0.538976 0.343014 0.574824 0.069 Uiso 1 1 calc R U . . .
C2 C 0.7442(5) 0.2483(5) 0.3732(2) 0.0582(9) Uani 1 1 d . . . . .
H2 H 0.792920 0.221581 0.323402 0.070 Uiso 1 1 calc R U . . .
C11 C 0.8522(5) 0.5532(5) 0.6548(2) 0.0586(9) Uani 1 1 d . . . . .
C12 C 0.7881(6) 0.5686(6) 0.7207(2) 0.0699(10) Uani 1 1 d . . . . .
C18 C 0.4096(9) 0.5254(11) 0.8090(4) 0.1047(19) Uani 1 1 d . . . . .
H18A H 0.357818 0.510175 0.861855 0.126 Uiso 1 1 calc R U . . .
H18B H 0.381787 0.637316 0.792196 0.126 Uiso 1 1 calc R U . . .
C14 C 0.7593(12) 0.3822(11) 0.8690(3) 0.109(2) Uani 1 1 d . . . . .
H14A H 0.706405 0.264242 0.833796 0.131 Uiso 1 1 calc R U . . .
H14B H 0.905243 0.410362 0.872755 0.131 Uiso 1 1 calc R U . . .
C16 C 0.8084(14) 0.8118(11) 0.8778(4) 0.116(2) Uani 1 1 d . . . . .
H16A H 0.731896 0.895056 0.861521 0.139 Uiso 1 1 calc R U . . .
H16B H 0.789033 0.801293 0.934528 0.139 Uiso 1 1 calc R U . . .
C19 C 0.2897(11) 0.3573(16) 0.7510(5) 0.137(3) Uani 1 1 d . . . . .
H19A H 0.350282 0.358902 0.700120 0.205 Uiso 1 1 calc R U . . .
H19B H 0.153516 0.363695 0.743270 0.205 Uiso 1 1 calc R U . . .
H19C H 0.289127 0.242719 0.772865 0.205 Uiso 1 1 calc R U . . .
C17 C 1.0038(19) 0.8991(15) 0.8717(7) 0.178(5) Uani 1 1 d . . . . .
H17A H 1.076892 0.909141 0.922743 0.268 Uiso 1 1 calc R U . . .
H17B H 1.017647 1.023279 0.856856 0.268 Uiso 1 1 calc R U . . .
H17C H 1.057081 0.827589 0.831245 0.268 Uiso 1 1 calc R U . . .
C15 C 0.6852(19) 0.3538(19) 0.9518(6) 0.175(5) Uani 1 1 d . . . . .
H15A H 0.738272 0.261324 0.973558 0.263 Uiso 1 1 calc R U . . .
H15B H 0.540321 0.310785 0.948086 0.263 Uiso 1 1 calc R U . . .
H15C H 0.729693 0.471347 0.986652 0.263 Uiso 1 1 calc R U . . .
C7 C 0.4675(5) 0.2019(4) 0.4635(2) 0.0568(8) Uani 1 1 d . . . . .
C1 C 0.5500(5) 0.1652(5) 0.3880(2) 0.0598(9) Uani 1 1 d . . . . .
S1 S 0.3670(2) 0.0022(2) 0.32139(9) 0.0952(6) Uani 1 1 d . . . . .
C8 C 0.2355(3) 0.0859(3) 0.4638(2) 0.0465(7) Uani 1 1 d . . . . .
H8 H 0.149149 0.084942 0.505307 0.056 Uiso 1 1 calc R U . . .
C9 C 0.1938(7) -0.0145(8) 0.3859(5) 0.1002(19) Uani 1 1 d . . . . .
H9 H 0.064134 -0.092236 0.370950 0.120 Uiso 1 1 calc R U . . .

loop_
_atom_site_aniso_label
_atom_site_aniso_U_11
_atom_site_aniso_U_22
_atom_site_aniso_U_33
_atom_site_aniso_U_23
_atom_site_aniso_U_13
_atom_site_aniso_U_12
Si13 0.0831(9) 0.0980(10) 0.0498(7) 0.0036(5) 0.0198(5) 0.0277(7)
C3 0.0462(15) 0.0501(15) 0.0500(16) 0.0066(12) 0.0056(12) 0.0106(12)
C5 0.0451(15) 0.0470(15) 0.0522(16) 0.0058(12) 0.0081(12) 0.0115(12)
C4 0.0512(17) 0.0510(16) 0.0483(16) 0.0062(12) 0.0109(13) 0.0111(13)
C6 0.0503(17) 0.0573(17) 0.065(2) 0.0119(14) 0.0133(14) 0.0136(13)
C2 0.0591(18) 0.0574(18) 0.0529(18) 0.0014(14) 0.0048(14) 0.0099(14)
C11 0.0589(18) 0.0594(18) 0.0534(19) 0.0036(14) 0.0122(14) 0.0102(14)
C12 0.069(2) 0.079(2) 0.056(2) 0.0014(17) 0.0172(17) 0.0132(18)
C18 0.097(3) 0.157(6) 0.076(3) 0.018(3) 0.034(3) 0.057(4)
C14 0.141(5) 0.142(5) 0.066(3) 0.022(3) 0.020(3) 0.072(4)
C16 0.148(6) 0.121(5) 0.072(3) -0.013(3) 0.013(3) 0.038(4)
C19 0.081(4) 0.190(8) 0.128(6) 0.008(6) 0.020(4) 0.022(4)
C17 0.216(12) 0.130(7) 0.134(7) 0.003(6) -0.002(8) -0.036(7)
C15 0.231(12) 0.245(12) 0.114(6) 0.094(7) 0.073(7) 0.139(10)
C7 0.0431(15) 0.0499(16) 0.076(2) 0.0133(14) 0.0040(14) 0.0082(12)
C1 0.0555(18) 0.0549(17) 0.063(2) 0.0052(14) -0.0055(14) 0.0080(13)
S1 0.0871(10) 0.0881(10) 0.0974(11) -0.0003(7) -0.0080(7) 0.0094(7)
C8 0.0189(10) 0.0349(12) 0.082(2) 0.0148(12) -0.0029(11) 0.0002(8)
C9 0.058(2) 0.076(3) 0.152(6) 0.024(3) -0.029(3) -0.0062(19)

_geom_special_details            
;
 All esds (except the esd in the dihedral angle between two l.s. planes)
 are estimated using the full covariance matrix.  The cell esds are taken
 into account individually in the estimation of esds in distances, angles
 and torsion angles; correlations between esds in cell parameters are only
 used when they are defined by crystal symmetry.  An approximate (isotropic)
 treatment of cell esds is used for estimating esds involving l.s. planes.
;
loop_
_geom_bond_atom_site_label_1
_geom_bond_atom_site_label_2
_geom_bond_distance
_geom_bond_site_symmetry_2
_geom_bond_publ_flag
Si13 C12 1.826(4) . ?
Si13 C18 1.869(6) . ?
Si13 C14 1.861(6) . ?
Si13 C16 1.871(7) . ?
C3 C5 1.438(4) 2_766 ?
C3 C4 1.404(4) . ?
C3 C2 1.432(5) 2_766 ?
C5 C4 1.428(5) . ?
C5 C6 1.415(4) . ?
C4 C11 1.419(4) . ?
C6 C7 1.373(5) . ?
C2 C1 1.356(5) . ?
C11 C12 1.207(5) . ?
C18 C19 1.513(12) . ?
C14 C15 1.508(9) . ?
C16 C17 1.339(13) . ?
C7 C1 1.431(6) . ?
C7 C8 1.596(4) . ?
C1 S1 1.750(4) . ?
S1 C9 1.626(7) . ?
C8 C9 1.404(8) . ?

loop_
_geom_angle_atom_site_label_1
_geom_angle_atom_site_label_2
_geom_angle_atom_site_label_3
_geom_angle
_geom_angle_site_symmetry_1
_geom_angle_site_symmetry_3
_geom_angle_publ_flag
C12 Si13 C18 108.7(2) . . ?
C12 Si13 C14 106.2(2) . . ?
C12 Si13 C16 108.1(3) . . ?
C18 Si13 C16 110.4(4) . . ?
C14 Si13 C18 111.0(4) . . ?
C14 Si13 C16 112.2(4) . . ?
C4 C3 C5 120.1(3) . 2_766 ?
C4 C3 C2 120.9(3) . 2_766 ?
C2 C3 C5 119.0(3) 2_766 2_766 ?
C4 C5 C3 119.2(3) . 2_766 ?
C6 C5 C3 119.9(3) . 2_766 ?
C6 C5 C4 120.9(3) . . ?
C3 C4 C5 120.6(3) . . ?
C3 C4 C11 120.0(3) . . ?
C11 C4 C5 119.4(3) . . ?
C7 C6 C5 120.1(3) . . ?
C1 C2 C3 118.7(3) . 2_766 ?
C12 C11 C4 178.4(4) . . ?
C11 C12 Si13 175.5(4) . . ?
C19 C18 Si13 118.5(5) . . ?
C15 C14 Si13 115.6(6) . . ?
C17 C16 Si13 120.2(7) . . ?
C6 C7 C1 119.3(3) . . ?
C6 C7 C8 128.6(3) . . ?
C1 C7 C8 112.1(3) . . ?
C2 C1 C7 122.8(3) . . ?
C2 C1 S1 126.7(3) . . ?
C7 C1 S1 110.4(3) . . ?
C9 S1 C1 93.0(2) . . ?
C9 C8 C7 103.0(3) . . ?
C8 C9 S1 121.5(3) . . ?

_shelx_res_file                  
;
TITL tesadt_tol_rt_auto_a.res in P-1
    tesadt_tol_rt_auto.res
    created by SHELXL-2018/3 at 12:41:20 on 11-Jul-2025
REM Old TITL TESADT_TOL_RT_auto in P-1
REM SHELXT solution in P-1: R1 0.238, Rweak 0.036, Alpha 0.064
REM <I/s> 0.000 for 0 systematic absences, Orientation as input
REM Formula found by SHELXT: C17 Si S
CELL 1.54184 6.9092 7.4194 16.6957 96.226 91.986 106.077
ZERR 1 0.0002 0.0002 0.0005 0.002 0.002 0.002
LATT 1
SFAC C H S Si
UNIT 34 38 2 2
SIMU C7
RIGU C7
RIGU C7 C1

L.S. 10
PLAN  6
SIZE 0.042 0.232 0.412
TEMP 27.0(7)
BOND
fmap 2
acta
REM <olex2.extras>
REM <HklSrc "%.\\TESADT_TOL_RT_auto.hkl">
REM </olex2.extras>

WGHT    0.200000
FVAR       8.94708
SI13  4    0.689836    0.572559    0.820836    11.00000    0.08310    0.09800 =
         0.04975    0.00358    0.01976    0.02772
C3    1    1.127124    0.621942    0.564255    11.00000    0.04624    0.05013 =
         0.05001    0.00664    0.00562    0.01061
C5    1    0.794686    0.409717    0.513081    11.00000    0.04507    0.04700 =
         0.05222    0.00578    0.00813    0.01145
C4    1    0.926100    0.529377    0.577217    11.00000    0.05118    0.05100 =
         0.04834    0.00623    0.01094    0.01110
C6    1    0.590255    0.320809    0.525100    11.00000    0.05032    0.05728 =
         0.06519    0.01191    0.01331    0.01362
AFIX  43
H6    2    0.538976    0.343014    0.574824    11.00000   -1.20000
AFIX   0
C2    1    0.744231    0.248333    0.373219    11.00000    0.05913    0.05735 =
         0.05287    0.00135    0.00476    0.00994
AFIX  43
H2    2    0.792920    0.221581    0.323402    11.00000   -1.20000
AFIX   0
C11   1    0.852165    0.553164    0.654753    11.00000    0.05891    0.05941 =
         0.05338    0.00365    0.01221    0.01024
C12   1    0.788111    0.568615    0.720744    11.00000    0.06894    0.07944 =
         0.05587    0.00137    0.01716    0.01321
C18   1    0.409629    0.525360    0.808992    11.00000    0.09686    0.15743 =
         0.07560    0.01771    0.03431    0.05743
AFIX  23
H18A  2    0.357818    0.510175    0.861855    11.00000   -1.20000
H18B  2    0.381787    0.637316    0.792196    11.00000   -1.20000
AFIX   0
C14   1    0.759269    0.382234    0.868953    11.00000    0.14113    0.14247 =
         0.06589    0.02171    0.01952    0.07219
AFIX  23
H14A  2    0.706405    0.264242    0.833796    11.00000   -1.20000
H14B  2    0.905243    0.410362    0.872755    11.00000   -1.20000
AFIX   0
C16   1    0.808357    0.811845    0.877773    11.00000    0.14837    0.12143 =
         0.07177   -0.01328    0.01336    0.03847
AFIX  23
H16A  2    0.731896    0.895056    0.861521    11.00000   -1.20000
H16B  2    0.789033    0.801293    0.934528    11.00000   -1.20000
AFIX   0
C19   1    0.289681    0.357318    0.751015    11.00000    0.08080    0.18998 =
         0.12813    0.00830    0.02022    0.02222
AFIX 137
H19A  2    0.350282    0.358902    0.700120    11.00000   -1.50000
H19B  2    0.153516    0.363695    0.743270    11.00000   -1.50000
H19C  2    0.289127    0.242719    0.772865    11.00000   -1.50000
AFIX   0
C17   1    1.003824    0.899140    0.871726    11.00000    0.21571    0.13037 =
         0.13373    0.00265   -0.00187   -0.03604
AFIX 137
H17A  2    1.076892    0.909141    0.922743    11.00000   -1.50000
H17B  2    1.017647    1.023279    0.856856    11.00000   -1.50000
H17C  2    1.057081    0.827589    0.831245    11.00000   -1.50000
AFIX   0
C15   1    0.685154    0.353843    0.951844    11.00000    0.23097    0.24535 =
         0.11359    0.09417    0.07260    0.13916
AFIX 137
H15A  2    0.738272    0.261324    0.973558    11.00000   -1.50000
H15B  2    0.540321    0.310785    0.948086    11.00000   -1.50000
H15C  2    0.729693    0.471347    0.986652    11.00000   -1.50000
AFIX   0
C7    1    0.467542    0.201866    0.463496    11.00000    0.04312    0.04989 =
         0.07564    0.01332    0.00403    0.00818
C1    1    0.550042    0.165212    0.388014    11.00000    0.05554    0.05486 =
         0.06327    0.00519   -0.00547    0.00795
S1    3    0.366953    0.002208    0.321390    11.00000    0.08710    0.08808 =
         0.09735   -0.00027   -0.00796    0.00938
C8    1    0.235538    0.085857    0.463762    11.00000    0.01893    0.03494 =
         0.08236    0.01478   -0.00287    0.00016
AFIX  43
H8    2    0.149149    0.084942    0.505307    11.00000   -1.20000
AFIX   0
C9    1    0.193790   -0.014465    0.385935    11.00000    0.05760    0.07606 =
         0.15157    0.02441   -0.02884   -0.00620
AFIX  43
H9    2    0.064134   -0.092236    0.370950    11.00000   -1.20000
AFIX   0
HKLF 4


REM  tesadt_tol_rt_auto_a.res in P-1
REM wR2 = 0.3991, GooF = S = 1.865, Restrained GooF = 1.864 for all data
REM R1 = 0.1122 for 2862 Fo > 4sig(Fo) and 0.1193 for all 3287 data
REM 175 parameters refined using 3 restraints

END

WGHT      0.2000      0.0000

REM Highest difference peak  1.762,  deepest hole -0.768,  1-sigma level  0.110
Q1    1   0.8738  0.4899  0.5502  11.00000  0.05    0.49
Q2    1   0.7658  0.6594  0.8372  11.00000  0.05    0.45
Q3    1   0.5076  0.1258  0.3736  11.00000  0.05    0.41
Q4    1   1.0411  0.8211  0.8948  11.00000  0.05    0.39
Q5    1   0.7376  0.2877  0.3833  11.00000  0.05    0.35
Q6    1   0.7348  0.5201  0.8369  11.00000  0.05    0.33
;
_shelx_res_checksum              52029
_olex2_submission_special_instructions 'No special instructions were received'
_oxdiff_exptl_absorpt_empirical_details 
;
Empirical correction (ABSPACK) includes:
- Absorption correction using spherical harmonics
- Frame scaling
;
_oxdiff_exptl_absorpt_empirical_full_max 1.483
_oxdiff_exptl_absorpt_empirical_full_min 0.615
